# Supplementary material for: LAMP2 regulates autophagy in the thymic epithelium and thymic stroma-dependent CD4 T cell development
Source: Autophagy. 2022 May 19;19(2):426–39. doi: 10.1080/15548627.2022.2074105 (PMC9851248; doi:10.1080/15548627.2022.2074105)
Supplement: Supplemental Material [file KAUP_A_2074105_SM0071.zip]

Archive with 1 entries (1 files):
- Supplemental Information_Rodrigues_KAUP_2022_0061R5.docx
